# Supplementary material for: Antifungal Potential of Secondary Metabolites Derived from Arcangelisia flava (L.) Merr.: An Analysis of In Silico Enzymatic Inhibition and In Vitro Efficacy against Candida Species
Source: Molecules. 2024 May 17;29(10):2373. doi: 10.3390/molecules29102373 (PMC11123860; doi:10.3390/molecules29102373)
Supplement: Supplementary file 1 [file molecules-29-02373-s001.zip]

Archive with 1 entries (1 files):
- molecules-3002506-supplementary.pdf
